# Supplementary material for: Overexpression of CpWRKY75 from Chimonanthus praecox Promotes Flowering Time in Transgenic Arabidopsis
Source: Genes (Basel). 2021 Dec 28;13(1):68. doi: 10.3390/genes13010068 (PMC8774968; doi:10.3390/genes13010068)
Supplement: Supplementary file 1 [file genes-13-00068-s001.zip]

Archive with 1 entries (1 files):
- genes-1444640-supplementary.pdf
